# Supplementary material for: Pathogens on High-Touch Surfaces in an Arid Megacity: A Longitudinal Molecular Surveillance Study
Source: Microorganisms. 2026 Mar 10;14(3):626. doi: 10.3390/microorganisms14030626 (PMC13028951; doi:10.3390/microorganisms14030626)
Supplement: Supplementary file 1 [file microorganisms-14-00626-s001.zip]

Archive with 2 entries (2 files):
- Supplementary_Figures_S1toS7_FINAL (2).pdf
- Supplementary Table S1.pdf
